# Supplementary material for: Mass marking of juvenile Schizothorax wangchiachii (Fang) with alizarin red S and evaluation of stock enhancement in the Jinping area of the Yalong River
Source: PeerJ. 2017 Dec 6;5:e4142. doi: 10.7717/peerj.4142 (PMC5723138; doi:10.7717/peerj.4142)
Supplement: Table S1 [file peerj-05-4142-s001.xlsx]

## Sheet: Sheet1
	The mortalities of juvenile S. wangchiachii unmarked and marked by immersion in 30–50 mg L−1 ARS solution for 24 h in late April to early May 2015				Total length, standard length, wet mass and condition factor of marked and unmarked S. wangchiachii after being reared for three months in outdoor fishponds
						unmarked fish				marked fish
					label	total length (mm)	standard length (mm)	wet mass (g)	condition factor	total length (mm)	standard length (mm)	wet mass (g)	condition factor
	batch	mortality (%)			1	59.41	48.94	2.008	1.71306	49.09	39.43	1.03	1.68018
	marked 1	0.06			2	59.66	49.86	1.8227	1.47048	46.94	37.76	0.863	1.60293
	marked 2	0.13			3	56.47	45.88	1.7246	1.78574	61.9	50.85	2.1599	1.64271
	marked 3	0.03			4	56.93	45.9	1.5482	1.60099	61.34	49.75	2.126	1.72657
	marked 4	0.07			5	60.73	49.86	2.0007	1.61408	55.23	43.47	1.513	1.84192
	marked 5	0.5			6	62.94	50.26	2.265	1.78402	40.93	34.21	0.6432	1.60652
	umarked 1	0.08			7	55.05	43.57	1.4821	1.7919	50.58	40.67	1.1508	1.71071
	umarked 2	0.42			8	56.13	45.43	1.447	1.54326	54.8	44.54	1.4962	1.69332
	umarked 3	0.06			9	47.66	38.8	0.8686	1.48705	45.29	36.12	0.7675	1.62868
					10	44.65	35.87	0.7895	1.71064	55.48	44.39	1.6584	1.89598
					11	63.99	52.09	2.1405	1.51444	61.07	48.58	1.8869	1.6458
					12	64.58	52.5	2.366	1.63507	53.1	42.6	1.3522	1.74909
					13	67.33	53.9	2.4906	1.59051	40.86	33.33	0.5632	1.5211
					14	65.12	53.13	2.2552	1.50372	52.85	42.01	1.4139	1.90704
					15	52.1	42.13	1.1995	1.60408	58.55	46.67	1.9887	1.95639
					16	51.98	41.89	1.2142	1.65181	44.88	36.06	0.7376	1.57305
					17	56.65	45.71	1.6225	1.69883	43.59	36.29	0.8602	1.79986
					18	58.21	48.05	1.8241	1.64425	49.41	39.63	1.1142	1.79016
					19	52.09	41.26	1.2658	1.80209	51.76	41.01	1.1237	1.62923
					20	50.87	39.79	1.1797	1.87262	47.06	37.45	0.9609	1.82946
					21	50.89	41.37	1.2884	1.81968	46.36	35.33	0.8859	2.00888
					22	66.44	54.37	2.6367	1.64052	67.54	53.18	2.7134	1.80413
					23	57.34	47.1	1.7716	1.69552	42.02	33.33	0.6432	1.73716
					24	56.42	46.75	1.7185	1.68192	46.9	38.31	0.9032	1.60638
					25	72.8	58.44	3.0826	1.5445	51.54	41.38	1.1847	1.672
					26	62.31	50.17	1.983	1.57033	49.19	38.53	0.9906	1.73181
					27	58.14	46.96	1.9421	1.87537	45.92	36.19	0.8286	1.74815
					28	48.44	38.4	0.9962	1.75935	39.37	31.11	0.5234	1.73834
					29	45.58	37.05	0.8519	1.67504	47.4	37.17	0.846	1.64738
					30	44.34	34.79	0.6818	1.61917	53.32	43.06	1.4887	1.8646
					31	56.42	46.02	1.6469	1.68977	66.53	50.47	2.3352	1.81645
					32	49.99	42.03	1.2054	1.6235	48.86	38.46	1.0361	1.82127
					33	57.31	46.92	1.5129	1.46466	57.2	45.35	1.7747	1.9028
					34	51.28	41.43	1.1063	1.55571	49.52	39.74	1.1817	1.88288
					35	37.26	27.42	0.4659	2.25991	54.33	42.76	1.5097	1.93098
					36	58.18	48.1	1.7875	1.60624	40.9	33.72	0.6182	1.61238
					37	66.56	52.12	2.4389	1.72259	45.49	37.48	0.8073	1.53333
					38	55.97	45.17	1.5624	1.69528	46.29	36.26	1.0818	2.26915
					39	62.26	49.44	1.8133	1.50049	56.4	44.27	1.5259	1.75872
					40	67.05	53.94	2.4345	1.55123	47.91	38.81	0.9836	1.68263
					41	59.56	47.01	1.9253	1.85322	52.03	41.08	1.3765	1.98557
					42	59.95	48.18	2.0079	1.79532	54.39	42.72	1.303	1.67129
					43	56.78	45.65	1.6495	1.73392	54.36	43.5	1.3415	1.62976
					44	50.07	39.93	1.0329	1.62241	41.9	35.37	0.7709	1.74218
					45	66.72	54.88	2.4354	1.47342	39.78	29.54	0.6058	2.35016
					46	59.61	49.37	1.7056	1.41738	61.66	49.47	1.7726	1.46415
					47	54.81	43.89	1.3372	1.58161	42.06	33.64	0.8098	2.12721
					48	50.56	40.17	1.1476	1.77046	44.77	34.94	0.8024	1.88114
					49	49.56	39.78	1.0642	1.69055	45.71	36.34	0.7906	1.64741
					50	47.66	38.08	0.9331	1.68981	52.46	42.05	1.3528	1.81943
					51	45.13	36.1	0.7795	1.65689	41.36	32.48	0.647	1.88824
					52	44.35	35.71	0.7345	1.61295	53.09	42.5	1.3335	1.73711
					53	41.97	34.55	0.5764	1.39759	38.93	29.99	0.5116	1.89671
					54	52.59	41.44	1.1435	1.60686	47.99	37.62	0.8489	1.59441
					55	50.63	42.09	1.0532	1.41245	55.32	44.41	1.5414	1.75984
					56	45.73	36.5	0.7302	1.50163	42.9	33.9	0.713	1.83017
					57	45.56	36.22	0.9154	1.92648	66.6	52.81	2.5249	1.71433
					58	45.65	37.82	0.8122	1.50141	39.05	32.26	0.4494	1.33857
					59	45.12	37.12	0.8423	1.64681	41.71	32.19	0.5392	1.61654
					60	47.57	37.85	0.9157	1.68871	67.36	54.51	2.7954	1.7259
					61	43.02	33.72	0.6845	1.7853	40.34	31.88	0.5276	1.62836
					62	49.3	40.01	1.0468	1.6344	46.33	37.76	0.8855	1.64472
					63	40.33	30.13	0.5437	1.98775	51.58	40.59	1.2495	1.86844
					64	45.37	35.99	0.7794	1.67192	48.47	39.47	0.9495	1.54416
					65	45.94	36.88	0.8856	1.76549	52.61	42.21	1.3892	1.84722
					66	44.12	35.72	0.7432	1.63069	50.54	40.24	1.1009	1.68956
					67	43.95	35.27	0.7367	1.67909	46.62	37.08	0.9217	1.80788
					68	34.54	27.22	0.3506	1.73839	61	48.13	2.1095	1.89205
					69	52.92	41.9	1.329	1.80669	66.85	54.4	2.5688	1.59564
					70	44.07	35.97	0.7033	1.51119	45.92	37.19	0.8315	1.61653
					71	46.93	36.83	0.7504	1.50206	46.12	36	0.8581	1.83921
					72	32.13	25.71	0.3434	2.02066	50.37	39.87	1.1521	1.81782
					73	34.67	26.15	0.2852	1.5949	50.54	40.16	0.9471	1.46223
					74	35.4	26.69	0.4424	2.32686	55.41	44.28	1.3709	1.579
					75	47.87	35.98	0.8559	1.83755	55.87	44.32	1.3847	1.59058
					76	47.62	37.51	0.8466	1.60412	55.42	44.34	1.6959	1.94542
					77	46.27	36.43	0.9862	2.0398	47.86	38.91	0.9527	1.61723
					78	35.05	27.34	0.4026	1.97005	45.43	37.32	0.9486	1.82498
					79	39.27	30.53	0.559	1.96441	46.18	37.01	0.945	1.86412
					80	42.25	31.9	0.6575	2.02546	45.3	35.83	0.7094	1.54224
					81	42.35	31.79	0.6921	2.15426	51.86	42.06	1.3586	1.82593
					82	36.23	27.93	0.3819	1.75282	51.29	41.06	1.1931	1.72353
					83	30.31	23.61	0.2079	1.57967	39.12	29.93	0.5446	2.03122
					84	34.35	27.63	0.3795	1.79916	43.51	33.53	0.68	1.80388
					85	40.72	31.63	0.6232	1.96938	43.71	33.16	0.814	2.23245
					86	40.55	30.58	0.5322	1.86107	44.03	33.55	0.6909	1.82952
					87	47.59	37.28	0.9412	1.81658	43.57	33.46	0.76	2.02878
					88	33.29	25.07	0.2893	1.83605	46	35.19	0.77	1.76699
					89	44.2	34.03	0.6447	1.63596	36.11	28.11	0.383	1.72431
					90	41	31.85	0.6027	1.8654	48.68	38.84	0.9785	1.67003
					91	31.85	25.95	0.2931	1.67727	43.71	33.97	0.7215	1.84056
					92	45.03	35.21	0.8114	1.85882	41.13	33.06	0.57	1.57749
					93	39.74	29.89	0.4913	1.83979	53.84	43.35	0.3727	0.457501
					94	39.85	31.21	0.5538	1.82168	39.82	32.25	0.6448	1.92237
					95	40.71	30.49	0.5408	1.90794	44.95	35.07	0.7679	1.78032
					96	45.4	36.06	0.8131	1.73407	44.74	34.95	0.7006	1.64108
					97	34.07	25.17	0.2959	1.85565	40.13	32.36	0.5645	1.66586
					98	34.62	26.25	0.3429	1.89574	39.71	31.95	0.6072	1.86174
					99	31.9	25.2	0.2733	1.7078	47.33	38.06	1.0458	1.89689
					100	45.21	35.53	0.7788	1.73636	44.23	35.86	0.7565	1.64051
