# Supplementary material for: Mass marking of juvenile Schizothorax wangchiachii (Fang) with alizarin red S and evaluation of stock enhancement in the Jinping area of the Yalong River
Source: PeerJ. 2017 Dec 6;5:e4142. doi: 10.7717/peerj.4142 (PMC5723138; doi:10.7717/peerj.4142)
Supplement: Table S2 [file peerj-05-4142-s002.xlsx]

## Sheet: Jul 2015
Total length, standard length, wet mass and condition factor of marked and unmarked S. wangchiachii of the 2015 cohort at release
Marked fish						Unmarked fish (Hatchery control fish)
label	total length (mm)	standard length (mm)	wet mass (g)	condition factor		label	total length (mm)	standard length (mm)	wet mass (g)	condition factor
1	50.33	38.7	0.8902	1.536		1	46.18	37.01	0.945	1.864
2	43.11	33.77	0.5667	1.471		2	45.3	35.83	0.7094	1.542
3	42.2	32.67	0.5648	1.62		3	51.86	42.06	1.3586	1.826
4	46.94	36.75	0.804	1.62		4	51.29	41.06	1.1931	1.724
5	54.14	42.65	1.269	1.636		5	39.12	29.93	0.5446	2.031
6	44.02	33.41	0.6857	1.839		6	43.51	33.53	0.68	1.804
7	55.24	43.11	1.4266	1.781		7	43.71	33.16	0.814	2.232
8	58.61	45.49	1.6223	1.723		8	44.03	33.55	0.6909	1.83
9	48.83	37.42	0.9516	1.816		9	43.57	33.46	0.76	2.029
10	57.25	44.26	1.5754	1.817		10	46	35.19	0.77	1.767
11	37.37	27.56	0.4228	2.02		11	36.11	28.11	0.383	1.724
12	59.4	44.69	1.6694	1.87		12	48.68	38.84	0.9785	1.67
13	49.38	38.15	1.0108	1.82		13	43.71	33.97	0.7215	1.841
14	53.78	41.28	1.1936	1.697		14	41.13	33.06	0.57	1.577
15	60.74	48.08	1.8875	1.698		15	53.84	43.35	0.3727	0.458
16	38.19	31.56	0.5768	1.835		16	39.82	32.25	0.6448	1.922
17	54.04	43.18	1.3227	1.643		17	44.95	35.07	0.7679	1.78
18	42.41	35.06	0.6739	1.564		18	44.74	34.95	0.7006	1.641
19	49.81	38.86	0.9599	1.636		19	40.13	32.36	0.5645	1.666
20	50.41	40.69	1.115	1.655		20	39.71	31.95	0.6072	1.862
21	43.38	36.27	0.7209	1.511		21	47.33	38.06	1.0458	1.897
22	49.2	40.64	1.0177	1.516		22	44.23	35.86	0.7565	1.641
23	48.66	39.22	0.927	1.537		23	39.16	31.72	0.5153	1.615
24	43.53	36.83	0.7724	1.546		24	39.12	29.95	0.4886	1.819
25	44.55	35.01	0.6935	1.616		25	31.48	23.31	0.2347	1.853
26	46.07	38.52	0.9102	1.592		26	41.22	31.9	0.5199	1.602
27	52.89	41.86	1.2154	1.657		27	38.87	30.62	0.4977	1.734
28	50.06	40.14	1.0931	1.69		28	46.21	36.8	0.9247	1.855
29	46.39	38	0.8699	1.585		29	45.85	36.58	0.9433	1.927
30	51.21	40.17	1.088	1.679		30	44.68	34.66	0.8193	1.968
31	48.41	38.9	0.985	1.673		31	38.73	30.3	0.4208	1.513
32	55.22	45.27	1.6732	1.804		32	37.65	29.78	0.4374	1.656
33	52.12	42.21	1.229	1.634		33	38.77	30.1	0.4567	1.675
34	45.9	36.94	0.7556	1.499		34	36.45	27.88	0.3824	1.765
35	55.9	44.78	1.3734	1.529		35	48.08	38.41	0.9499	1.676
36	47.2	38.09	0.9148	1.655		36	42.78	33.25	0.722	1.964
37	47.81	39.6	0.9059	1.459		37	40.92	32.58	0.5219	1.509
38	44.24	35.09	0.6637	1.536		38	36.99	30.99	0.4897	1.645
39	52.25	41.29	1.1947	1.697		39	35.72	28.84	0.4426	1.845
40	50.73	32.95	0.9154	2.559		40	41.76	33.97	0.6243	1.593
41	45.08	35.68	0.6849	1.508		41	37.74	26.52	0.3908	2.095
42	44.77	36.71	0.7597	1.536		42	35.22	28.57	1.3878	5.951
43	42.16	33.06	0.572	1.583		43	39.95	31.64	1.4728	4.65
44	43.44	33.67	0.6638	1.739		44	31.64	26.28	0.2618	1.442
45	51.46	41.38	0.9978	1.408		45	39.99	33.43	0.526	1.408
46	49	38.22	0.9028	1.617		46	41.29	33.01	0.7407	2.059
47	40.48	31.27	0.5096	1.667		47	34.32	27.44	0.4751	2.299
48	38.5	29.52	0.477	1.854		48	39.79	32.16	0.536	1.611
49	43.73	33.83	0.6067	1.567		49	34.77	28.28	0.3937	1.741
50	59.84	47.85	1.7038	1.555		50	38.76	30.98	0.5467	1.839
51	49.61	39.34	0.922	1.514
52	48.66	46.02	1.4723	1.511
53	49.29	34.95	0.7871	1.844
54	46.67	37.24	0.7597	1.471
55	50.76	40.48	1.1097	1.673
56	43.21	33.82	0.6694	1.73
57	40.5	33.43	0.6172	1.652
58	38.73	30.96	0.4677	1.576
59	51.93	41.59	1.0136	1.409
60	42.19	33.66	0.5872	1.54
61	42.48	33.64	0.6538	1.717
62	43.08	34.18	0.5996	1.502
63	48.52	37.69	0.9059	1.692
64	38.3	30.66	0.4862	1.687
65	39.85	31.26	0.54	1.768
66	39.44	30.4	0.522	1.858
67	54.28	42.24	1.1462	1.521
68	42.24	32.88	0.5963	1.678
69	38.26	30.73	0.5044	1.738
70	41.24	37.98	0.8136	1.485
71	47.98	38.48	0.9716	1.705
72	31.87	25.26	0.2647	1.642
73	45.2	35.6	0.8076	1.79
74	45.3	36.79	0.7184	1.443
75	43.53	34.28	0.7295	1.811
76	50.62	40.11	1.0869	1.684
77	54.88	43.28	1.454	1.794
78	53.14	42.64	1.2936	1.669
79	49.02	39.8	0.8446	1.34
80	40.4	32.63	0.6125	1.763
81	50.35	40.78	1.0703	1.578
82	44.21	36.08	0.687	1.463
83	39.26	31.35	0.4884	1.585
84	46.77	38.39	0.8572	1.515
85	47.07	38.08	0.7792	1.411
86	47.01	31.37	0.8676	2.81
87	49.73	41.16	1.0152	1.456
88	49.36	40.32	1.0156	1.549
89	52.37	41.02	1.0989	1.592
90	50.04	41.1	1.1038	1.59
91	44.9	36.65	0.7443	1.512
92	48.27	39.47	0.8832	1.436
93	50.53	39.44	0.9476	1.545
94	45.57	36.92	0.7326	1.456
95	37.06	28.87	0.3988	1.657
96	43.82	34.25	0.7093	1.765
97	41.4	33.31	0.6299	1.704
98	49.03	39.42	0.9495	1.55
99	43.02	34.45	0.6788	1.66
100	40.94	31.62	0.5993	1.896
101	53.38	43.05	1.0899	1.366
102	39.76	30.83	0.5036	1.719
103	43.96	34.68	0.6303	1.511
104	44.1	34.56	0.6805	1.649
105	42.71	33.84	0.7089	1.829
106	34.61	27.53	0.3586	1.719
107	29.7	23.47	0.2368	1.832
108	35.13	28.1	0.3901	1.758
109	37.44	30.5	0.5054	1.781
110	37.27	29.23	0.4639	1.858
111	51.35	40.1	1.1977	1.857
112	39.34	31.88	0.5335	1.647
113	44.78	34.92	0.7639	1.794
114	49.36	40.99	0.1451	0.211
115	46.6	36.9	0.8757	1.743
116	58.26	46.26	1.6575	1.674
117	44.23	36.39	0.8674	1.8
118	35.16	28.97	0.4342	1.786
119	48.3	37.92	1.0225	1.875
120	53.88	43.18	1.4704	1.826
121	47.02	38.81	1.128	1.93
122	44.04	33.91	0.8057	2.066
123	44.64	34.53	0.9515	2.311
124	42.96	34.41	0.7924	1.945
125	37.2	29.48	0.5501	2.147
126	39.63	31.9	0.5965	1.838
127	33.9	26.77	0.4021	2.096
128	32.36	25.98	0.3913	2.231
129	31.24	24.51	0.2955	2.007
130	49.11	37.65	0.9794	1.835
131	32.92	26.08	0.3639	2.051
132	34.67	27.04	0.4552	2.302
133	36.45	29.71	0.5677	2.165
134	38.74	30.36	0.578	2.065
135	32.15	25.75	0.4054	2.374
136	47.06	37.12	0.9645	1.886
137	37.62	29.98	0.5872	2.179
138	37.41	28.97	0.5277	2.17
139	28.39	22.23	0.3337	3.038
140	46.02	36.4	0.9754	2.022
141	43.16	34.14	0.8062	2.026
142	40.78	31.88	0.6536	2.017
143	40.97	32.33	0.7562	2.238
144	36.47	27.63	0.6455	3.06
145	35.32	27.44	0.5773	2.794
146	36.91	28.61	0.9574	4.088
147	44.19	35.15	0.9291	2.139
148	45.11	36.31	0.615	1.285
149	42.64	34.76	0.792	1.886
150	31.04	24.86	0.256	1.666

## Sheet: Oct 2015
Total length, standard length, wet mass and condition factor of marked and unmarked S. wangchiachii of the 2015 cohort for the recapture survey at October 2015
Recaptured fish																																																	Hatchery control fish
Site 1							Site 2							Site 3							Site 4							Site 5							Site 6							Site 7
label	total length (mm)	standard length (mm)	wet mass (g)	condition factor	ARS mark		label	total length (mm)	standard length (mm)	wet mass (g)	condition factor	ARS mark		label	total length (mm)	standard length (mm)	wet mass (g)	condition factor	ARS mark		label	total length (mm)	standard length (mm)	wet mass (g)	condition factor	ARS mark		label	total length (mm)	standard length (mm)	wet mass (g)	condition factor	ARS mark		label	total length (mm)	standard length (mm)	wet mass (g)	condition factor	ARS mark		label	total length (mm)	standard length (mm)	wet mass (g)	condition factor	ARS mark		label
1	69.43	53.79	2.2928	1.4732	unmarked		3	60.44	47.85	1.4607	1.33326	unmarked		1	67.75	50.28	1.8057	1.42056	unmarked		3	52.19	40.89	0.993	1.45244	unmarked		1	62.1	46.18	1.521	1.54443	unmarked		1	58.4	45.46	1.493	1.58917	unmarked		1	56.24	46.66	1.6092	1.58408	unmarked		1
4	66.29	50.25	1.8184	1.43312	unmarked		6	66.86	53.61	2.0874	1.35478	unmarked		3	77.01	59.59	2.7718	1.30991	unmarked		4	68.73	56.44	2.0282	1.12811	unmarked		3	50.08	40.52	0.8622	1.29598	unmarked		3	56.7	45.84	1.2903	1.33954	unmarked		5	50.92	40.42	1.0906	1.65149	unmarked		2
5	57.18	45.25	1.2576	1.35733	unmarked		7	52.21	40.66	0.9673	1.43899	unmarked		4	65.97	54.62	1.9832	1.21706	unmarked		5	56.45	44.74	1.2257	1.36866	unmarked		4	50.04	40.47	0.9045	1.36461	unmarked		5	56.67	44.33	1.3035	1.4963	unmarked		3	55.36	42.89	1.4478	1.83502	marked		3
7	59.2	45.82	1.127	1.17154	unmarked		9	54.82	42.24	1.25	1.65859	unmarked		5	56.68	46.8	1.3286	1.29615	unmarked		6	66.62	53.81	2.1025	1.34942	unmarked		5	46.7	36.14	0.7396	1.56687	unmarked		7	51.08	40.95	0.9634	1.40296	unmarked									4
8	62.75	48.88	1.8895	1.61791	unmarked		11	54.61	41.63	1.006	1.39437	unmarked		8	54.51	44.59	0.9861	1.11227	unmarked		7	63.93	51.07	1.6834	1.26383	unmarked		6	54.42	43.87	1.1872	1.40612	unmarked		8	59.13	45.9	1.6605	1.71712	unmarked									5
10	57.76	43.64	1.245	1.49801	unmarked		12	48.48	38.14	0.7545	1.35993	unmarked		9	50.59	40.96	0.7314	1.06433	unmarked		8	53.15	41.98	1.0355	1.39966	unmarked		7	45.2	35.23	0.7847	1.79459	unmarked		10	51.69	42.12	1.1085	1.48344	unmarked									6
11	54.61	42.41	1.1338	1.48639	unmarked		13	65.58	52.02	1.9572	1.39035	unmarked		10	45.08	36.34	0.6872	1.43195	unmarked		9	60.09	47.32	1.2402	1.17046	unmarked		8	57.88	45.68	1.3691	1.43634	unmarked		11	46.68	36.1	0.8546	1.81652	unmarked									7
13	57.85	44.78	1.2326	1.37268	unmarked		16	49.43	39.19	0.9457	1.57119	unmarked		12	55.31	44.31	0.9783	1.12452	unmarked		10	67.32	53.74	2.19	1.41108	unmarked		9	47.43	36.95	0.8755	1.73545	unmarked		12	41.77	33.59	0.6231	1.6441	unmarked									8
14	55.4	42.44	0.9789	1.2806	unmarked		18	65.5	51.38	2.0622	1.52037	unmarked		13	57.08	47.1	1.4274	1.3661	unmarked		11	63.71	51.2	1.6557	1.23359	unmarked		10	51.53	40.15	1.0698	1.6529	unmarked		13	50.01	39.3	0.9954	1.63991	unmarked									9
15	70.05	55.76	2.3381	1.34864	unmarked		19	61.12	46.87	1.47	1.42769	unmarked		14	51.57	40.15	0.7644	1.18104	unmarked		12	63.2	52.66	1.9568	1.34	unmarked		11	50.52	40.62	0.9887	1.47518	unmarked		2	84.2	66.57	4.3156	1.46287	marked									10
16	59.2	46.22	1.3867	1.40441	unmarked		20	47.76	35.8	0.8126	1.77104	unmarked		15	60.34	47.75	1.4488	1.33072	unmarked		13	67.02	51.7	1.7066	1.23498	unmarked		12	58.25	45.52	1.317	1.3963	unmarked		4	48.48	39.98	0.9157	1.43293	marked									11
17	54.22	42.44	0.9576	1.25273	unmarked		21	54.65	43.16	1.112	1.38312	unmarked		17	55.32	41.82	1.045	1.42878	unmarked		14	64.89	50.91	1.9078	1.44585	unmarked		13	45.97	36.04	0.6996	1.4945	unmarked		6	51.54	41.66	0.9421	1.30298	marked									12
19	56.35	42.68	1.2957	1.6666	unmarked		22	53.74	42.88	1.1934	1.51364	unmarked		18	63.42	50.95	1.6178	1.22319	unmarked		15	51.06	40.65	0.881	1.31158	unmarked		14	50.31	39.07	0.9125	1.53004	unmarked		9	57	44.83	1.4	1.5539	marked									13
21	64.02	49.04	1.8926	1.60475	unmarked		25	53	40.78	1.0455	1.54164	unmarked		19	52.78	42.7	0.9357	1.20186	unmarked		16	49.48	39.44	0.87	1.41811	unmarked		15	47.57	36.83	0.7845	1.57032	unmarked		14	64.88	52.06	2.508	1.77752	marked									14
22	54.99	42.88	1.3023	1.65176	unmarked		26	63.45	50.31	1.8452	1.44904	unmarked		21	58.98	46.65	1.2254	1.20704	unmarked		17	54.23	39.78	1.2098	1.92185	unmarked		16	63.55	50.09	1.7732	1.41093	unmarked		15	53.17	43.84	1.2938	1.53552	marked									15
24	59.41	49.89	1.3783	1.10995	unmarked		27	57.47	45.63	1.374	1.44622	unmarked		22	57.47	46.81	1.3635	1.32935	unmarked		18	53.91	42.51	1.0801	1.40602	unmarked		17	51.86	40.56	1.0544	1.5802	unmarked																16
26	64.35	50.95	1.568	1.18553	unmarked		29	50.87	39.01	0.8408	1.41633	unmarked		23	61.78	50.82	1.4988	1.14193	unmarked		20	60.03	49.53	1.5185	1.24971	unmarked		18	51.4	44.08	1.8624	2.17444	unmarked																17
29	41.96	32.07	0.5047	1.53016	unmarked		30	48.65	38.2	0.8838	1.58549	unmarked		24	51.54	41.58	0.8833	1.22873	unmarked		21	54.22	42.73	1.2189	1.56232	unmarked		19	55.43	44.67	1.1377	1.27638	unmarked																18
30	45.69	35.6	0.6261	1.38769	unmarked		31	57.73	45.26	1.3902	1.49946	unmarked		25	54.13	43.15	1.1548	1.43736	unmarked		23	51.62	40.6	1.03	1.53907	unmarked		20	47.16	37.13	0.8061	1.57476	unmarked																19
31	53.87	42.81	1.1729	1.49495	unmarked		34	48.77	37.45	0.8619	1.64097	unmarked		27	54.77	42.72	1.1422	1.46504	unmarked		25	55.19	43.23	1.3129	1.62508	unmarked		21	45.42	36.5	0.7233	1.48744	unmarked																20
32	67.62	52.68	2.3595	1.61392	unmarked		35	55	43.96	1.2084	1.42245	unmarked		28	63.33	51.32	1.7598	1.30198	unmarked		1	65.33	51.69	1.9462	1.40918	marked		22	49.62	41.49	0.7414	1.03806	unmarked																21
33	56.59	43.4	1.234	1.50954	unmarked		37	49.9	38.69	0.9835	1.69816	unmarked		29	48.75	39.34	0.7433	1.22085	unmarked		2	67.99	57.94	2.7673	1.42272	marked		25	61.54	49.32	1.685	1.40453	unmarked																22
34	53.93	40.84	1.042	1.52971	unmarked		38	72.82	55.78	2.586	1.49002	unmarked		30	51.71	40.93	0.8255	1.2039	unmarked		19	50.66	40.07	0.9657	1.50101	marked		26	52.43	40.6	1.0596	1.5833	unmarked																23
35	44.2	34.6	0.6567	1.5854	unmarked		40	56	44.51	1.1482	1.3021	unmarked		31	50.06	40.45	0.972	1.46862	unmarked		22	55.06	44.54	1.1219	1.26971	marked		27	48.97	39.89	0.765	1.20523	unmarked																24
37	56.28	44.09	0.9013	1.0516	unmarked		41	51.3	39.66	0.836	1.34013	unmarked		32	50.74	41.27	0.9023	1.28365	unmarked		24	60.02	46.82	1.4416	1.40459	marked		28	72.35	58.52	2.6792	1.33688	unmarked																25
38	55.09	43.36	1.0428	1.27918	unmarked		44	84.83	67.08	5.6428	1.86946	unmarked		33	62.53	51.55	1.5277	1.1152	unmarked		26	56.73	45.25	1.2889	1.39112	marked		30	49.21	40.96	1.074	1.56288	unmarked																26
39	65.555	51.29	1.6536	1.22555	unmarked		45	52.06	40.03	0.9839	1.53389	unmarked		36	49.2	39.2	0.8544	1.41841	unmarked									31	48.57	39.69	0.7903	1.264	unmarked																27
40	54.3	41.41	1.0617	1.49515	unmarked		46	83.49	65.72	4.169	1.46872	unmarked		37	57.26	45.14	1.2041	1.30912	unmarked									32	51.25	40.93	1.0166	1.4826	unmarked																28
42	59.65	45.18	1.122	1.21662	unmarked		48	64	50.04	1.8033	1.43918	unmarked		38	57.04	44.35	1.0636	1.21926	unmarked									33	46.08	37.67	0.7152	1.33795	unmarked																29
43	49.28	38.48	0.8777	1.54043	unmarked		50	53.62	41.93	1.0396	1.41024	unmarked		40	77.45	61.61	3.1054	1.3279	unmarked									34	47.61	39.09	0.9185	1.53774	unmarked																30
44	45.96	35.12	0.6509	1.50263	unmarked		51	52.31	40.16	1.0347	1.59747	unmarked		42	60.46	48.81	1.3774	1.1845	unmarked									36	49.81	38.46	0.9268	1.62914	unmarked																31
46	60.05	41.73	1.6754	2.30554	unmarked		52	57.19	43.86	1.2892	1.52797	unmarked		43	52.49	41.7	0.8503	1.17264	unmarked									37	54.1	41.13	1.0123	1.4549	unmarked																32
47	59.42	41.65	1.3979	1.93478	unmarked		56	55.28	44.17	1.2651	1.46806	unmarked		44	53.96	41.99	1.0383	1.40244	unmarked									38	55.34	42.95	1.1766	1.48504	unmarked																33
48	56.71	43.75	1.174	1.40195	unmarked		57	92.29	74.28	6.2181	1.5172	unmarked		45	74.14	59.29	2.4731	1.18658	unmarked									39	52.03	41.66	0.8467	1.17104	unmarked																34
50	68.61	52.95	2.0141	1.3567	unmarked		59	69.03	53.48	2.3433	1.53198	unmarked		46	70.67	56.69	2.6196	1.43786	unmarked									40	59.29	49.66	1.5521	1.26736	unmarked																35
51	62.89	48.88	1.7096	1.46386	unmarked		61	63.64	51.52	1.8933	1.3845	unmarked		47	65.67	53.06	2.207	1.47741	unmarked									42	50.52	41.21	0.9685	1.38386	unmarked																36
55	52.23	40.43	0.9132	1.38183	unmarked		63	49.32	37.79	0.8452	1.56613	unmarked		48	58.21	45.73	1.2235	1.27938	unmarked									43	49.29	38.49	0.8107	1.42173	unmarked																37
56	53.75	42.06	1.0895	1.46426	unmarked		67	50.93	38.85	0.9475	1.61587	unmarked		49	62.93	49.17	1.7594	1.48001	unmarked									44	57.4	46.05	1.294	1.32509	unmarked																38
57	46.09	36.8	0.7099	1.42447	unmarked		68	54.64	45.53	1.2012	1.27269	unmarked		50	50.95	40.26	0.7671	1.17552	unmarked									47	41.72	32.81	0.5133	1.45329	unmarked																39
58	48.03	38.6	0.7745	1.34666	unmarked		69	52.41	39.39	1.0505	1.71885	unmarked		51	58.81	47.39	1.4544	1.36654	unmarked									49	45.6	35.05	0.5437	1.26269	unmarked																40
59	56.69	45.38	1.3634	1.45891	unmarked		70	69.23	54.22	2.4315	1.52544	unmarked		52	61.31	48.95	1.4697	1.25306	unmarked									55	44.91	36	0.6245	1.33852	unmarked																41
60	53.73	43.16	1.0677	1.32802	unmarked		71	47.41	36.51	0.7639	1.56964	unmarked		55	52.05	41.93	0.9152	1.24148	unmarked									57	47.56	37.43	0.7135	1.36061	unmarked																42
61	48.91	39.86	0.8923	1.40896	unmarked		73	50.49	39.69	0.9253	1.47992	unmarked		56	58.59	47.6	1.4389	1.33417	unmarked									59	54.85	43.72	1.2835	1.53587	unmarked																43
63	54.42	42.73	1.1793	1.51156	unmarked		74	58.92	45.99	1.3512	1.38909	unmarked		58	65.74	52.78	1.824	1.24056	unmarked									60	55.08	44.63	1.3328	1.49929	unmarked																44
68	50.45	40.4	0.993	1.50593	unmarked		77	48.7	38.67	0.9968	1.72379	unmarked		59	61.42	50.65	1.528	1.17594	unmarked									62	51.61	40.94	0.9499	1.38431	unmarked																45
70	43.61	34.6	0.623	1.50404	unmarked		78	59.19	46.97	1.6587	1.60069	unmarked		64	55.9	47.09	1.235	1.18272	unmarked									63	49.37	38.73	0.9002	1.54952	unmarked																46
72	48.41	37.82	0.8225	1.52045	unmarked		79	50.89	40.48	1.1652	1.75662	unmarked		65	59.29	46.21	1.496	1.51609	unmarked									65	58.01	46.05	1.5035	1.53962	unmarked																47
73	54.2	43.96	1.2665	1.49084	unmarked		80	48.47	38.08	0.9467	1.71444	unmarked		66	47.65	37.75	0.83	1.54286	unmarked									68	44.23	32.72	0.5047	1.44077	unmarked																48
74	48.36	38.45	0.9834	1.72998	unmarked		82	48.58	39.04	0.9228	1.55088	unmarked		67	58.26	47.58	1.6283	1.51168	unmarked									69	52.47	43.24	0.9673	1.19648	unmarked																49
75	45.63	35.38	0.62	1.39997	unmarked		84	55.38	44.37	1.484	1.69889	unmarked		68	56.47	43.69	1.0785	1.29322	unmarked									70	47.92	40.09	0.8574	1.33069	unmarked																50
79	49.33	38.96	0.8543	1.44462	unmarked		85	48.36	39.42	0.9333	1.5236	unmarked		69	57.5	45.42	1.1649	1.24322	unmarked									71	47.59	37.87	0.8381	1.54316	unmarked
81	48.2	38.12	0.8425	1.52094	unmarked		2	60.96	47.88	1.6254	1.4808	marked		71	59.11	51.4	1.6976	1.2501	unmarked									72	50.65	38.52	0.8557	1.49714	unmarked
82	58.93	46.02	1.3815	1.41746	unmarked		4	54.7	42.71	1.13	1.45041	marked		72	60.89	53.22	1.4852	0.985282	unmarked									73	49.19	38.15	0.8813	1.58723	unmarked
83	59.73	47.96	1.376	1.24733	unmarked		5	60.34	52.12	2.007	1.41754	marked		76	64.27	52.52	1.7202	1.18742	unmarked									74	52.48	41.28	0.8645	1.22898	unmarked
85	47.62	37.9	0.7879	1.44728	unmarked		8	44.87	34.8	0.6265	1.48656	marked		77	60.45	47.73	1.3324	1.22535	unmarked									75	62.73	49.68	1.6643	1.35733	unmarked
86	50.8	39.69	1.0221	1.63475	unmarked		10	51.7	41.36	0.9795	1.3844	marked		78	64.34	51.75	1.8327	1.32239	unmarked									76	50.96	40.33	0.9886	1.50708	unmarked
89	47.65	37.24	0.8355	1.61777	unmarked		14	54.21	42.01	1.0853	1.46383	marked		82	62.82	49.89	1.6812	1.35388	unmarked									78	62.38	50.26	1.5534	1.22353	unmarked
91	57.96	45.79	1.154	1.20197	unmarked		15	50.27	38.36	0.8408	1.48956	marked		84	52.13	39.84	1.0715	1.69447	unmarked									79	53.69	40.75	0.9517	1.40643	unmarked
93	49.09	39.57	0.6556	1.05813	unmarked		17	52.37	40.6	0.9986	1.49215	marked		87	47.02	37.92	0.7834	1.43674	unmarked									80	51.99	40.72	0.9984	1.4787	unmarked
94	51.98	41.27	0.8858	1.26018	unmarked		23	52.96	41.68	0.9776	1.35014	marked		88	51.27	40.38	0.9187	1.39532	unmarked									81	48.3	38.52	0.8028	1.40459	unmarked
97	52.19	39.56	0.9391	1.51685	unmarked		24	53.84	41.84	1.092	1.4909	marked		90	63.63	51.09	1.3279	0.995767	unmarked									82	54.48	41.63	1.1039	1.53007	unmarked
99	46.42	36.8	0.6696	1.34361	unmarked		32	52.75	41.17	1.0168	1.45711	marked		92	44.2	36.07	0.5547	1.18201	unmarked									85	50.4	38	0.9869	1.79855	unmarked
100	48.17	37.32	0.7136	1.37287	unmarked		33	48.49	37.86	0.7827	1.44229	marked		93	56.76	43.65	1.0438	1.25506	unmarked									86	53.67	40.98	1.186	1.72333	unmarked
101	49.63	39.87	0.7916	1.24901	unmarked		36	48.68	38.22	0.7869	1.40944	marked		94	54.78	41.39	1.0962	1.54598	unmarked									87	53.362	41.82	1.0749	1.46966	unmarked
106	62.04	48.49	1.4975	1.31344	unmarked		39	48.65	37.34	0.84	1.61345	marked		95	51.36	41.01	1.1252	1.6314	unmarked									90	41.5	30.77	0.5406	1.85564	unmarked
109	50.83	40.2	1.0991	1.69184	unmarked		42	54.4	42.54	1.0385	1.34901	marked		96	56.38	43.81	1.1404	1.35624	unmarked									91	50.56	40.66	1.1318	1.68371	unmarked
110	52.28	41.09	1.0221	1.47328	unmarked		43	51.2	38.64	0.7355	1.27489	marked		98	58.41	47.75	1.3407	1.23143	unmarked									94	45.77	35.27	0.8811	2.00821	unmarked
111	45.03	35.62	0.6889	1.52431	unmarked		47	50.8	39.73	0.8624	1.37516	marked		99	59.61	48.3	1.3804	1.22508	unmarked									95	43.74	33.61	0.6998	1.84318	unmarked
114	55.11	41.68	1.214	1.67662	unmarked		49	63.08	48.55	1.6589	1.44961	marked		100	59.4	46.73	1.4994	1.46937	unmarked									2	64.34	52.2	1.8094	1.27211	marked
2	63.99	50.21	1.7744	1.40178	marked		53	56.02	43.33	1.158	1.42345	marked		101	55.59	43.34	1.124	1.3807	unmarked									23	46.46	37.96	0.7338	1.34153	marked
3	50.2	39	0.8283	1.39635	marked		54	57.02	43.82	1.2478	1.48295	marked		103	59.71	48.06	1.4146	1.27433	unmarked									24	45.48	35.03	0.8045	1.87157	marked
6	71.18	53.95	2.1579	1.37422	marked		55	49.84	37.59	1.0398	1.95764	marked		106	52.56	43.5	1.111	1.34973	unmarked									29	56.22	44.8	1.2019	1.3367	marked
9	69.87	55.4	2.2857	1.34428	marked		58	50.82	40.62	0.9348	1.39476	marked		107	55.4	44.82	1.1526	1.28016	unmarked									35	52.99	40.1	1.061	1.64544	marked
12	51.87	40.91	0.9712	1.41847	marked		60	43.74	34.54	0.5913	1.43496	marked		108	51.85	41.25	0.903	1.28652	unmarked									41	54.49	42.57	1.1454	1.48473	marked
18	53.33	40.99	1.0315	1.49774	marked		62	46.1	36.01	0.7448	1.59504	marked		109	44.18	33.94	0.5997	1.53391	unmarked									45	43.74	34.27	0.6362	1.58071	marked
20	55.78	44.31	1.2058	1.38602	marked		64	50.58	39.45	0.8806	1.43429	marked		111	46.45	39.77	0.8207	1.30472	unmarked									46	45.44	36.07	0.7721	1.64526	marked
23	61.64	48.24	1.674	1.49119	marked		65	70.21	56.61	2.7672	1.52532	marked		112	48.57	38.91	0.9107	1.54594	unmarked									48	45.94	37.99	0.7844	1.43064	marked
25	54.98	42.54	1.1983	1.55659	marked		66	55.67	43.66	1.2416	1.49187	marked		114	43.84	35.31	0.5654	1.28429	unmarked									50	51.28	41.18	1.0203	1.46106	marked
27	52.69	40.41	1.1612	1.75971	marked		72	55.76	43.33	1.157	1.42222	marked		115	48.11	39.42	0.9226	1.50613	unmarked									51	50.68	39.51	0.7973	1.29271	marked
28	50.46	38.58	0.812	1.41406	marked		75	58.28	44.14	1.263	1.46861	marked		117	46.9	37.96	0.7583	1.38632	unmarked									52	55.69	43.04	1.1381	1.42746	marked
36	58.67	43.37	1.2352	1.51415	marked		76	47.96	38.11	0.8629	1.55899	marked		119	44.32	34.67	0.6888	1.65284	unmarked									53	58.94	46.92	1.4898	1.44229	marked
41	53.36	41.1	1.0828	1.55963	marked		83	47.36	36.9	0.7826	1.55762	marked		120	53.94	43.77	1.1862	1.41458	unmarked									54	59.06	47.83	1.4208	1.29847	marked
45	59.06	47.45	1.775	1.66146	marked									122	58.45	45.91	1.1862	1.22585	unmarked									56	45.72	36.06	0.6656	1.4195	marked
49	69.64	50.84	1.8147	1.38098	marked									124	64.9	49.78	1.9233	1.55913	unmarked									58	45.4	37.03	0.6966	1.3719	marked
52	64.06	49.78	1.7288	1.40146	marked									125	56.33	46.27	1.3952	1.40844	unmarked									61	52.78	41.35	1.1193	1.58314	marked
53	50.7	37.93	0.869	1.59247	marked									126	54.38	42.54	1.0928	1.41954	unmarked									64	45.89	38.7	0.7648	1.31952	marked
54	53.01	40.99	0.9263	1.34499	marked									128	54.14	43.78	0.9619	1.14631	unmarked									66	43.44	33.8	0.5623	1.45619	marked
62	45.7	35.85	0.7755	1.68312	marked									129	46.74	36.99	0.6984	1.37991	unmarked									67	51.75	41	1.1704	1.69818	marked
64	54.76	45.21	1.139	1.23259	marked									130	60.12	46.47	1.4933	1.48809	unmarked									77	67.97	53.35	1.6527	1.08841	marked
65	52.47	43.51	1.168	1.418	marked									131	47.73	37.68	0.825	1.54213	unmarked									83	46.51	38.02	0.7742	1.40869	marked
66	43.55	36.1	0.67	1.42414	marked									132	55.78	44.62	1.056	1.18871	unmarked									84	54.86	42.11	1.2662	1.69569	marked
67	52.72	43.44	0.763	0.930797	marked									133	58.15	47.41	1.4117	1.32475	unmarked									88	48.53	36.68	0.7152	1.44924	marked
69	44.04	36.19	0.5822	1.22831	marked									134	62.01	48.79	1.4489	1.24752	unmarked									89	48.71	37.58	0.7865	1.48193	marked
71	45.77	36.96	0.7483	1.48211	marked									135	60.9	47.28	1.5907	1.50507	unmarked									92	49.78	38.23	0.8957	1.60306	marked
76	47.48	39.3	0.8037	1.32409	marked									138	53.47	41.6	0.9779	1.35836	unmarked									93	45.96	34.73	0.797	1.90258	marked
77	45.2	36.14	0.6458	1.36815	marked									139	53.93	43.12	1.0212	1.27372	unmarked
78	42.25	34.45	0.605	1.47975	marked									140	50.23	38.74	0.8318	1.43067	unmarked
80	52.26	40.77	0.9839	1.45187	marked									141	46.4	36.64	0.7602	1.54547	unmarked
84	54.28	42.74	0.8974	1.14943	marked									143	49.77	39.66	0.8317	1.33324	unmarked
87	44.75	36.59	0.6245	1.27481	marked									147	65.18	51.58	1.949	1.42026	unmarked
88	44.1	36.29	0.6215	1.30041	marked									149	47.34	36.98	0.704	1.3921	unmarked
90	54.59	42.47	1.2521	1.63453	marked									150	49.02	39.32	0.7708	1.26795	unmarked
92	43	35.02	0.6601	1.53696	marked									151	62.26	49.34	1.8912	1.57449	unmarked
95	47.71	37.76	0.7435	1.38097	marked									152	57.5	45.98	1.6551	1.70262	unmarked
96	46.39	37.95	0.6726	1.23061	marked									153	61.69	48.51	1.6821	1.47353	unmarked
98	59.11	46.43	1.1501	1.14905	marked									154	55.51	44.07	1.2623	1.4748	unmarked
104	49.69	37.6	0.7741	1.45624	marked									155	57.323	45.82	1.4379	1.49473	unmarked
105	44.88	34.72	0.6107	1.45911	marked									156	57.29	45.53	1.3904	1.47315	unmarked
107	45.85	35.88	0.8063	1.74558	marked									157	42.88	34.17	0.6471	1.62195	unmarked
108	51.3	39.52	0.9601	1.55548	marked									158	52.46	41.25	0.9866	1.40562	unmarked
112	51.24	39.7	0.9517	1.521	marked									159	59.96	47.17	1.4285	1.36108	unmarked
113	47.88	36.81	0.9012	1.80686	marked									160	63.68	50.35	1.73	1.35534	unmarked
115	49.65	40.63	0.9027	1.34587	marked									161	53.82	43.25	1.22	1.508	unmarked
116	44.53	35.81	0.5876	1.27958	marked									162	50.04	38.5	0.8599	1.50684	unmarked
														163	41.19	33.15	0.6155	1.68957	unmarked
														164	44.29	36.37	0.5996	1.24633	unmarked
														165	49.79	39.99	1.0466	1.63654	unmarked
														166	48.65	38.69	0.6463	1.11593	unmarked
														2	57.29	44.09	1.2845	1.4987	marked
														6	63.83	50.95	1.7903	1.35361	marked
														7	58.83	47.2	1.2634	1.20148	marked
														11	59.29	47.14	1.3222	1.2622	marked
														16	60.54	48.88	1.4492	1.24089	marked
														20	60.95	50.79	1.7522	1.33736	marked
														26	80.52	64.8	3.6738	1.35018	marked
														34	54.77	43.48	1.0405	1.26582	marked
														35	57.33	47.04	1.3544	1.3012	marked
														39	64.78	51.36	1.7703	1.30669	marked
														41	48.58	35.58	0.7436	1.6509	marked
														53	60.89	48.02	1.6084	1.45254	marked
														54	62.17	49.29	1.7832	1.4891	marked
														57	55.97	45.11	1.0948	1.19266	marked
														60	56.12	44.35	1.3158	1.50837	marked
														61	56.77	46.7	1.3387	1.31442	marked
														62	53.51	43.57	1.3373	1.61684	marked
														63	53.47	43.43	1.1278	1.37677	marked
														70	51.47	44.01	0.9376	1.09993	marked
														73	44.32	35.78	0.6276	1.37013	marked
														74	47.46	36.52	0.8062	1.6552	marked
														75	56.95	47.65	1.3852	1.28034	marked
														79	57.13	45.09	1.2003	1.30933	marked
														80	48.42	38.69	0.9042	1.56124	marked
														81	53.71	41.24	1.2313	1.75553	marked
														83	52.31	42.95	1.0282	1.29774	marked
														85	55.24	41.23	1.193	1.70216	marked
														86	51.66	43.79	1.1317	1.34774	marked
														89	48.78	39.3	1.0114	1.66627	marked
														91	52.63	43.59	1.0685	1.29007	marked
														97	61.52	48.85	1.3857	1.18871	marked
														102	59.56	47.97	1.5574	1.41088	marked
														104	57.49	46.04	1.2012	1.23086	marked
														105	49.92	41.48	0.994	1.39274	marked
														110	40.11	33.63	0.5759	1.51414	marked
														113	47.74	39.27	0.8256	1.36329	marked
														116	45.78	36.5	0.6452	1.32683	marked
														118	46.24	35.2	0.6201	1.42178	marked
														121	39.8	30.39	0.5877	2.09394	marked
														123	55.79	44.02	1.2274	1.43892	marked
														127	56.75	43.83	1.2915	1.53384	marked
														136	51.01	40.16	0.8984	1.38704	marked
														137	46.76	37.12	0.7384	1.44367	marked
														142	51.3	40.68	0.8327	1.23693	marked
														144	55.71	43.35	1.2855	1.57799	marked
														145	44.66	36.78	0.5133	1.03166	marked
														146	50.57	39.67	0.9183	1.47095	marked
														148	47.2	36.65	0.6456	1.31142	marked
[truncated: 4 more columns]

## Sheet: Jan 2016
Total length, standard length, wet mass and condition factor of marked and unmarked S. wangchiachii of the 2015 cohort for the recapture survey at January 2016
Recaptured fish																																										Hatchery control fish
Site 2							Site 3							Site 4							Site 5							Site 6							Site 7
label	total length (mm)	standard length (mm)	wet mass (g)	condition factor	ARS mark		label	total length (mm)	standard length (mm)	wet mass (g)	condition factor	ARS mark		label	total length (mm)	standard length (mm)	wet mass (g)	condition factor	ARS mark		label	total length (mm)	standard length (mm)	wet mass (g)	condition factor	ARS mark		label	total length (mm)	standard length (mm)	wet mass (g)	condition factor	ARS mark		label	total length (mm)	standard length (mm)	wet mass (g)	condition factor	ARS mark		label	total length (mm)	standard length (mm)	wet mass (g)	condition factor
1	55.02	42.51	1.0877	1.41591	unmarked		1	63.79	49.74	2.1273	1.72867	unmarked		3	73.02	59.16	3.1656	1.52887	unmarked		1	91.45	70.74	8.1546	2.3036	unmarked		2	68.01	52.06	2.6304	1.86427	unmarked		1	70.18	54.9	2.9657	1.7923	unmarked		1	95.92	77.63	8.1278	1.73734
41	79.23	58.02	3.4974	1.79066	unmarked		2	49.08	40.23	0.8685	1.33389	unmarked		4	99.96	81.28	9.5329	1.77531	unmarked		2	84.24	69.95	6.4678	1.8897	unmarked		4	75.63	59.05	3.5182	1.70868	unmarked		2	64.21	48.83	2.0134	1.7293	unmarked		2	103.78	82.28	8.8682	1.59204
							4	58.69	45.81	1.8152	1.88818	unmarked		5	90.75	72.11	6.8378	1.8236	unmarked		3	68.6	54.8	2.6923	1.63599	unmarked		5	74.7	57.4	3.1348	1.65758	unmarked		3	71.72	55.87	2.752	1.57802	unmarked		3	104.21	82.75	10.5783	1.86686
							5	52.29	42.11	1.3314	1.78301	unmarked		8	63.56	49.94	2.4054	1.93126	unmarked		5	74.16	58.62	4.4015	2.18506	unmarked		6	61.06	47.13	1.9699	1.88171	unmarked		5	78.06	59.46	4.2399	2.01688	unmarked		4	94.97	75.44	8.3452	1.94371
							7	53.15	42.1	1.2959	1.7367	unmarked		10	98.13	77.5	8.2395	1.77009	unmarked		7	70.8	54.3	3.4955	2.18328	unmarked		9	66.76	51.71	2.7236	1.96979	unmarked		6	83.25	66.32	4.5976	1.57615	unmarked		5	90.97	73.81	7.5957	1.88896
							8	53.23	40.91	1.0579	1.5451	unmarked		12	94.5	74.05	7.9527	1.95857	unmarked		8	65.04	51.32	2.3003	1.70186	unmarked		10	78	58.95	3.9432	1.92485	unmarked		7	76.05	58.84	3.8578	1.89375	unmarked		6	88.92	71.61	6.8839	1.87462
							10	51.46	40.23	1.1545	1.77314	unmarked		13	57.46	45.35	1.5579	1.67035	unmarked		12	69.79	55.08	3.0878	1.84785	unmarked		11	79.42	63.07	4.6256	1.84374	unmarked		8	69.27	53.19	2.5419	1.68915	unmarked		7	80.5	64.05	4.8341	1.83975
							11	48.64	36.74	0.944	1.90351	unmarked		14	87.32	69.48	5.2814	1.5746	unmarked		13	62.26	47.46	2.396	2.24132	unmarked		12	75.91	58.29	3.948	1.9934	unmarked		9	65.65	51.79	2.6339	1.8961	unmarked		8	94.97	76.21	8.1645	1.84456
							12	51.08	39.5	1.1656	1.89129	unmarked		15	66.83	54.22	2.7819	1.74527	unmarked		14	77.34	59.7	4.5133	2.12115	unmarked		13	50.43	38.95	1.0822	1.83141	unmarked		11	67.99	53.73	2.8533	1.83949	unmarked		9	85.27	70.45	8.2651	2.36377
							13	60.08	46.73	1.7358	1.70103	unmarked		16	72.15	56.27	2.9368	1.64833	unmarked		15	80.05	61.27	4.8172	2.09436	unmarked		14	65.47	48.03	2.2638	2.04315	unmarked		12	73.75	57.97	3.3533	1.72132	unmarked		10	93.21	76.52	7.1789	1.60226
							15	61.63	48.95	1.8962	1.61669	unmarked		17	61.95	51.08	2.6005	1.95121	unmarked		16	81.24	63.69	4.6925	1.81631	unmarked		15	69.56	54.25	2.9605	1.85424	unmarked		13	94.26	74.5	8.0994	1.95877	unmarked		11	74.89	61.64	3.7813	1.61456
							16	53.27	42.94	1.3912	1.75713	unmarked		18	58.396	46.74	1.8305	1.79268	unmarked		20	66.07	51.32	2.6459	1.95755	unmarked		16	80.4	63	3.9451	1.57774	unmarked		16	57.3	43.13	1.6645	2.07465	unmarked		12	82.14	64.12	5.2599	1.99525
							17	47.98	36.66	0.8057	1.63529	unmarked		19	64.26	51.6	2.2604	1.64527	unmarked		21	59.28	44.67	2.2517	2.52617	unmarked		17	54.08	42.5	1.2655	1.64852	unmarked		4	73.41	56.68	3.9807	2.1861	marked		13	90.97	74.64	7.3799	1.77474
							19	59.03	46.77	1.5075	1.47352	unmarked		20	77.62	62.68	4.0847	1.65872	unmarked		23	86.47	68.74	5.8811	1.81063	unmarked		18	74.51	58.76	2.7487	1.35482	unmarked		10	77.85	60.12	4.5224	2.08119	marked		14	82.48	65.92	6.0014	2.09508
							21	67.24	52.04	2.3546	1.67073	unmarked		21	59.81	47.91	1.7994	1.63625	unmarked		24	79.33	63.55	4.3693	1.70241	unmarked		19	67.05	51.63	2.2694	1.64894	unmarked		14	72.75	56.92	3.1358	1.70041	marked		15	88.85	70.75	6.0089	1.69674
							22	54.35	42.77	1.1489	1.46847	unmarked		27	100.35	79	8.1745	1.65798	unmarked		25	81.08	64.37	4.8753	1.82789	unmarked		20	72.02	57.01	3.7367	2.01667	unmarked		15	81.09	62.13	4.8355	2.01622	marked		16	92.86	73.73	7.1263	1.778
							23	50.76	39.92	1.108	1.74168	unmarked		28	80.3	63.35	4.2189	1.65943	unmarked		26	70.13	55.09	3.3038	1.97604	unmarked		21	67.9	51.76	3.0438	2.19499	unmarked									17	93.82	77.29	8.5396	1.84956
							24	76.95	58.9	4.0216	1.96813	unmarked		29	100.77	78.54	8.8365	1.82393	unmarked		4	79.21	61.51	4.9483	2.12627	marked		23	72.5	55.46	3.0764	1.80345	unmarked									18	83.63	65.63	4.7965	1.69675
							25	61.59	46.81	1.7697	1.72538	unmarked		31	85.41	68.77	5.5652	1.71113	unmarked		6	59.2	46.16	1.7211	1.74988	marked		1	67.81	51.75	2.5756	1.85843	marked									19	87.11	70.05	5.9051	1.71792
							26	61.98	48.6	1.8776	1.63566	unmarked		32	82.86	65.19	4.8409	1.74736	unmarked		9	71.73	56.21	2.9454	1.65845	marked		3	64.89	49.37	2.0543	1.70716	marked									20	87.51	70.21	6.1999	1.79138
							28	66.58	52.54	2.6356	1.81723	unmarked		33	99.23	78.84	8.8766	1.81137	unmarked		10	61.54	48.53	2.166	1.89508	marked		7	90.94	70.18	6.0296	1.74441	marked									21	72.71	67.17	4.5587	1.50423
							29	59.65	46.87	1.7175	1.66806	unmarked		34	83.97	66.48	5.7869	1.96958	unmarked		11	68.59	52.98	2.8824	1.93829	marked		8	83.51	64.65	5.0621	1.87338	marked									22	74.17	59.5	5.0125	2.3796
							30	63.8	50.05	2.0176	1.60925	unmarked		37	67.37	53.11	2.5676	1.71395	unmarked		17	64.37	48.8	2.3375	2.01137	marked		22	70.15	53.73	2.8497	1.83717	marked									23	83.07	66.74	7.6967	2.58908
							31	50.09	39.66	1.0677	1.71156	unmarked		38	74.3	58.24	3.1331	1.58603	unmarked		18	66.49	50.99	2.4929	1.8804	marked		24	77.28	60.67	3.447	1.54355	marked									24	92.09	74.48	7.1719	1.73586
							32	50.49	39.57	0.9302	1.50134	unmarked		39	78.09	52.45	2.6653	1.84718	unmarked		19	87.98	68.14	5.598	1.7694	marked		25	73.02	55.78	2.9147	1.67942	marked									25	93.92	75.95	6.2998	1.43795
							34	47.29	35.43	0.8249	1.85476	unmarked		40	47.41	36.83	0.9167	1.83494	unmarked		22	71.08	56.02	3.1295	1.78011	marked																26	91.26	73.1	6.2998	1.61278
							38	53.36	42.75	1.1272	1.44276	unmarked		42	67.17	55.2	2.5287	1.50342	unmarked																							27	100.06	81.28	8.8263	1.64372
							39	62.12	49.06	1.9271	1.63201	unmarked		43	66.66	51.83	2.4598	1.76667	unmarked																							28	90.96	73.77	6.1582	1.53396
							40	50.09	39.97	1.0541	1.65074	unmarked		44	54.76	41.73	1.3775	1.8956	unmarked																							29	92.4	96.96	7.3084	0.80176
							41	75.74	59.42	4.0054	1.90918	unmarked		45	61.56	49.02	1.8793	1.59542	unmarked																							30	86.78	68.78	6.2652	1.92552
							44	58.69	45.6	1.5374	1.62141	unmarked		46	49.45	39.12	0.9876	1.64962	unmarked																							31	79.77	63.65	4.3974	1.7053
							46	55.34	43.59	1.4196	1.71398	unmarked		47	61.48	48.55	1.8535	1.61966	unmarked																							32	88.49	70.11	5.9511	1.72686
							47	53.49	42.33	1.3605	1.79372	unmarked		48	60.53	48.28	2.1291	1.89188	unmarked																							33	83	66.77	5.2619	1.76766
							49	54.23	42.05	1.2072	1.62361	unmarked		49	72.9	57.35	3.3861	1.79514	unmarked																							34	81.72	66.86	5.3052	1.77502
							51	55.8	43.33	1.2059	1.48233	unmarked		50	61.42	47.42	1.6941	1.58875	unmarked																							35	96.3	76.92	8.6977	1.91111
							53	54.33	43.14	1.0736	1.33722	unmarked		51	58.5	46.33	1.6245	1.63355	unmarked																							36	87.99	69.71	6.3681	1.87986
							3	47.71	36.46	0.9685	1.99825	marked		52	59.07	45.32	1.8047	1.93881	unmarked																							37	81.69	64.94	4.4413	1.62171
							6	46.29	35.73	0.8942	1.96036	marked		53	55.62	42.39	1.3559	1.78007	unmarked																							38	87.05	69.39	5.7924	1.73368
							9	53.35	41.4	1.2939	1.82347	marked		54	48.79	37.52	0.9587	1.81507	unmarked																							39	71.78	55.62	2.962	1.72144
							14	50.44	39.41	0.9631	1.57345	marked		56	55.71	44.11	1.4797	1.7241	unmarked																							40	84	66	4.8379	1.68277
							18	64.87	52.5	2.1654	1.49644	marked		57	62.94	48.64	1.7034	1.48025	unmarked																							41	96.6	78.02	7.6853	1.61824
							20	43.94	35.04	0.7169	1.66635	marked		58	66.66	46.28	1.7688	1.78443	unmarked																							42	92.62	74	6.4474	1.59107
							27	68.98	56.07	2.7876	1.58139	marked		59	83.24	66.61	5.2685	1.78266	unmarked																							43	97.39	77.49	7.709	1.65677
							33	51.8	40.34	1.1109	1.69226	marked		60	56.13	43.71	1.4143	1.69355	unmarked																							44	90.55	71.85	6.4223	1.73145
							35	50.52	38.65	0.9827	1.70205	marked		61	52.03	39.68	1.1467	1.83542	unmarked																							45	101.87	82.19	8.9192	1.60646
							36	47.18	36.17	0.7116	1.5038	marked		62	49.12	37.92	0.9341	1.71312	unmarked																							46	72.99	57.01	3.8443	2.07474
							37	47.92	36.71	0.7754	1.56737	marked		63	57.12	45.26	1.7642	1.90285	unmarked																							47	81.27	63.79	4.9794	1.91831
							42	64.95	51.23	2.3865	1.77496	marked		64	56.44	42.18	1.4955	1.99281	unmarked																							48	85.95	70.81	5.4171	1.52575
							43	72.9	56.74	3.0815	1.68692	marked		68	54.71	43.58	1.1297	1.3649	unmarked																							49	87.44	70.42	5.8535	1.67621
							45	49.81	38.05	0.8476	1.5386	marked		70	55.92	43.08	1.531	1.91491	unmarked																							50	87.22	69.9	6.2352	1.82566
							48	47.33	38.03	0.7934	1.44249	marked		71	55.01	40.57	1.2456	1.86536	unmarked
							50	46.99	37.88	0.9549	1.75682	marked		72	47	36.35	0.639	1.33042	unmarked
							52	55.64	42.91	0.994	1.25809	marked		73	72.78	57.44	3.0267	1.59708	unmarked
														78	87.78	70.24	5.2539	1.5161	unmarked
														80	86.37	68.15	5.2508	1.65893	unmarked
														81	82.1	62.98	4.2933	1.71863	unmarked
														82	79.51	61.8	4.1709	1.76711	unmarked
														84	67.98	55.87	2.6776	1.53536	unmarked
														85	67.65	54.54	2.6773	1.65026	unmarked
														86	72.7	57.63	3.184	1.66352	unmarked
														87	64.99	49.76	2.3785	1.93047	unmarked
														89	50.39	39.87	0.9878	1.55858	unmarked
														90	68.47	54.72	2.4565	1.49927	unmarked
														91	63.87	50.06	1.957	1.55998	unmarked
														92	65.97	52.5	2.3887	1.65076	unmarked
														94	73.46	59.19	3.6819	1.77553	unmarked
														95	56.6	45.62	1.5242	1.60537	unmarked
														96	66.42	52.7	2.6138	1.78583	unmarked
														97	68.69	63.8	3.7737	1.45313	unmarked
														98	55.25	43.36	1.4576	1.78801	unmarked
														99	59.61	47.45	1.6605	1.55428	unmarked
														100	56.59	44.29	1.3188	1.51797	unmarked
														102	58.67	46.27	1.8892	1.90713	unmarked
														103	74.07	59.09	3.1425	1.52312	unmarked
														104	52.98	44.06	1.3346	1.56033	unmarked
														105	47.57	37.93	0.8151	1.4937	unmarked
														107	56.89	44.24	1.4643	1.69116	unmarked
														6	71.37	57.88	3.7456	1.93168	marked
														7	67.35	54.31	2.9548	1.84454	marked
														9	65.47	53.44	2.5372	1.66248	marked
														11	80.22	64.51	4.9009	1.82555	marked
														30	92.41	72.11	6.0457	1.61235	marked
														35	89.42	69.5	5.8584	1.74512	marked
														36	69.5	56.48	2.7181	1.50863	marked
														41	76.33	59.87	4.329	2.01725	marked
														55	64.63	49.03	2.1272	1.80477	marked
														65	47.84	36.53	0.6472	1.32767	marked
														66	60.44	47.16	1.6864	1.60783	marked
														67	56.24	43.11	1.399	1.74616	marked
														69	55.13	43.75	1.4454	1.72605	marked
														74	59.25	45.34	1.1028	1.18318	marked
														79	102.8	82.65	8.7318	1.54659	marked
														83	86.54	68.49	4.5498	1.41616	marked
														88	65.33	52.36	2.17	1.51168	marked
														93	46.85	37.79	0.8909	1.65081	marked
														101	60.11	48.54	1.8782	1.64226	marked
														106	50.66	41.74	0.9777	1.34446	marked
														108	49.77	38.14	0.7792	1.40445	marked

## Sheet: Apr 2016
Total length, wet mass and condition factor of marked and unmarked S. wangchiachii of the 2015 cohort for the recapture survey at April 2016
Site 2							Site 3							Site 4							Site 5							Site 6							Site 7
label	total length (mm)	standard length (mm)	wet mass (g)	condition factor	ARS mark		label	total length (mm)	standard length (mm)	wet mass (g)	condition factor	ARS mark		label	total length (mm)	standard length (mm)	wet mass (g)	condition factor	ARS mark		label	total length (mm)	standard length (mm)	wet mass (g)	condition factor	ARS mark		label	total length (mm)	standard length (mm)	wet mass (g)	condition factor	ARS mark		label	total length (mm)	standard length (mm)	wet mass (g)	condition factor	ARS mark
1	82.58	66.28	5.1312	1.76227	unmarked		1	62.81	50.7	1.432	1.0988	unmarked		1	78.21	64.43	3.5612	1.33147	unmarked		1	87.91	71.06	6.0728	1.69244	unmarked		3	96.01	77.45	7.1942	1.54853	unmarked		1	84.05	67.19	5.228	1.72354	marked
3	67.41	54.35	2.8683	1.78659	unmarked		3	75.01	62.61	3.5811	1.4591	unmarked		2	83.56	67.6	5.1214	1.65786	unmarked		2	75.67	61.04	3.8437	1.69007	unmarked		4	88.21	70.69	4.5495	1.28792	unmarked		2	102.59	84.85	9.877	1.61685	marked
4	55.54	44.48	1.3815	1.56984	unmarked		4	85.55	69.06	4.8116	1.46086	unmarked		7	77.58	61.88	3.8826	1.6386	unmarked		3	89.54	73.08	7.1917	1.84262	unmarked		5	120.36	100.24	15.2437	1.51345	unmarked
14	56.96	44.93	1.4801	1.63186	unmarked		5	88.38	72.67	6.5766	1.7137	unmarked		8	77.5	62.16	4.2247	1.75899	unmarked		4	105.07	85.92	12.6431	1.99329	unmarked		7	92.24	74.41	7.1818	1.74317	unmarked
							7	76.42	61.73	3.451	1.46709	unmarked		9	73.68	60.24	3.7577	1.71897	unmarked		5	98.47	78.47	9.6788	2.00314	unmarked		8	109.87	86.58	11.0132	1.69692	unmarked
							8	87.24	71.63	5.5475	1.50943	unmarked		10	75.17	60.66	3.5355	1.58396	unmarked		7	101.43	83.05	11.0149	1.92292	unmarked		9	111.13	90.23	11.7887	1.60477	unmarked
							9	65.92	52.31	2.322	1.62221	unmarked		13	80.74	65.35	5.2845	1.89351	unmarked		8	108.27	88.87	12.0613	1.71842	unmarked		11	86.43	71.02	5.7036	1.59223	unmarked
							10	74.69	62.52	3.0503	1.2482	unmarked		15	68.25	54.97	2.6365	1.58727	unmarked		9	116.96	94.29	15.7456	1.87829	unmarked		12	81.33	65	4.5716	1.66467	unmarked
							11	61.39	50.13	1.9025	1.51019	unmarked		16	63.99	51.52	2.1624	1.58128	unmarked		10	95.56	78.5	8.0219	1.65832	unmarked		13	86.81	72.79	6.2685	1.62536	unmarked
							12	66.62	53.93	2.446	1.55943	unmarked		17	82.48	66.97	4.437	1.47723	unmarked		11	130.23	106.57	19.1746	1.58424	unmarked		14	96.08	76.86	7.5433	1.66135	unmarked
							13	73.91	60.05	3.3279	1.53685	unmarked		18	81.7	64.91	4.9916	1.82518	unmarked		12	85.43	69.28	6.2413	1.87694	unmarked		15	76.44	60.54	4.3559	1.96314	unmarked
							17	75.24	61.97	3.214	1.35052	unmarked		19	83.42	66.4	5.1312	1.75273	unmarked		6	96.71	77.87	9.1327	1.93414	marked		1	98.26	77	8.8434	1.93708	marked
							19	88.4	72.23	5.0037	1.32782	unmarked		20	72.88	57.61	3.1575	1.65139	unmarked									2	110.73	88.14	11.2032	1.63615	marked
							20	85.82	70.01	4.6302	1.34933	unmarked		21	68.97	56.03	2.826	1.60661	unmarked									6	100.95	80.84	9.2076	1.74288	marked
							22	89.64	74.01	5.3128	1.31055	unmarked		23	68.45	55.25	2.7234	1.61478	unmarked									10	106.12	87.64	11.7012	1.73829	marked
							24	66.87	54.09	2.2172	1.40105	unmarked		25	66.35	53.84	2.725	1.74603	unmarked
							25	123.98	100.96	16.6316	1.61617	unmarked		26	82.15	66.46	4.6039	1.56836	unmarked
							26	68.97	54.09	2.8869	1.82424	unmarked		28	76.18	60.79	3.8287	1.70433	unmarked
							27	68.44	55.15	2.0555	1.22541	unmarked		29	78	65.73	3.9734	1.39917	unmarked
							29	66.33	53.82	2.1823	1.39986	unmarked		31	93.39	74.46	6.8342	1.65546	unmarked
							2	66.86	56.45	2.937	1.63272	marked		32	112.45	91.3	13.9351	1.83104	unmarked
							6	72.34	60.52	3.2085	1.44746	marked		33	65.17	52.07	2.4706	1.75001	unmarked
							14	92.54	76.4	7.1709	1.60803	marked		34	85.73	69.45	5.841	1.74369	unmarked
							15	81.03	65.45	4.7886	1.70797	marked		35	73.26	59.02	3.4306	1.66868	unmarked
							16	76	61.94	3.4237	1.44073	marked		36	88.77	71.93	5.6006	1.50489	unmarked
							18	83.59	65.86	4.3514	1.52322	marked		39	90.79	75.11	6.9383	1.63742	unmarked
							21	58.45	48.36	1.7753	1.56969	marked		40	85.56	68.42	4.8421	1.51177	unmarked
							23	79.69	65.02	4.1412	1.50656	marked		41	71.1	57.16	3.0604	1.63871	unmarked
							28	60.17	52.53	2.2529	1.55425	marked		42	86.78	71.94	5.8855	1.58078	unmarked
							30	77.83	62.53	3.492	1.42827	marked		43	85.46	69.75	5.0084	1.47593	unmarked
							31	79.58	65.84	4.7367	1.65961	marked		44	78.45	63.64	4.1564	1.6126	unmarked
														45	68.39	55.39	2.7376	1.61093	unmarked
														47	86.35	70.55	5.7823	1.64668	unmarked
														48	104.33	85.78	10.6792	1.69192	unmarked
														52	82.31	66.83	4.8881	1.63767	unmarked
														54	73.66	59.79	3.0616	1.43239	unmarked
														55	75.88	60.8	3.857	1.71609	unmarked
														56	77.59	62.69	3.7137	1.50734	unmarked
														58	65.07	55.14	2.7445	1.63705	unmarked
														61	75.09	62.48	3.9434	1.61677	unmarked
														62	74.13	60.23	3.5716	1.63465	unmarked
														63	70.8	57.23	2.8576	1.52451	unmarked
														64	82.8	67.05	4.6142	1.53074	unmarked
														65	81.02	66.36	5.2971	1.81267	unmarked
														67	88.64	72.35	5.9308	1.56602	unmarked
														3	69.39	56.19	2.7526	1.55155	marked
														4	70.27	58.29	2.9624	1.49576	marked
														5	57.54	46.11	1.557	1.58819	marked
														6	81.87	67.32	4.3333	1.42032	marked
														11	73.94	59.3	3.358	1.61034	marked
														12	83.7	68.55	5.3716	1.66756	marked
														14	89.74	72.04	6.9435	1.85719	marked
														22	61.67	50.36	2.0778	1.62685	marked
														24	81.76	64.09	4.4169	1.67783	marked
														27	79.51	63.76	4.3648	1.68391	marked
														30	72.75	59.09	3.4668	1.6803	marked
														37	115.65	93.6	13.9715	1.70379	marked
														38	115.93	94.32	15.144	1.8048	marked
														46	70.23	56.47	2.9915	1.66125	marked
														49	107.09	86.8	11.2883	1.72611	marked
														50	111.06	92.1	13.0839	1.67478	marked
														51	72.73	60.59	3.52	1.58249	marked
														53	99.43	82.31	9.8622	1.76854	marked
														57	87.52	71.98	6.1615	1.65216	marked
														59	105.69	86.59	11.509	1.7727	marked
														60	95.24	77.98	6.3548	1.34015	marked
														66	72.23	57.43	3.4273	1.8094	marked
